# Supplementary material for: Structural Elucidation and Antiviral Activity Evaluation of Novelly Synthesized Guaiazulene Derivatives
Source: Mar Drugs. 2025 Sep 28;23(10):387. doi: 10.3390/md23100387 (PMC12565720; doi:10.3390/md23100387)
Supplement: Supplementary file 1 [file marinedrugs-23-00387-s001.zip]

Archive with 1 entries (1 files):
- 0821╓o│┼▓─┴╧.pdf
